# Supplementary material for: Tracing the Impact of Domestic Storage Conditions on Antioxidant Activity and Lipid Profiles in the Edible Microalgae Chlorella vulgaris and Tetraselmis chui
Source: Mar Drugs. 2024 May 30;22(6):254. doi: 10.3390/md22060254 (PMC11205134; doi:10.3390/md22060254)
Supplement: Supplementary file 1 [file marinedrugs-22-00254-s001.zip]

Archive with 1 entries (1 files):
- marinedrugs-3011823-supplementary.pdf
